# Supplementary material for: Coexistence of Left Atrial Tumor and Lung Cancer—The Key Role of an Individualized Approach
Source: Diagnostics (Basel). 2024 Jan 6;14(2):133. doi: 10.3390/diagnostics14020133 (PMC10814791; doi:10.3390/diagnostics14020133)
Supplement: Supplementary file 1 [file diagnostics-14-00133-s001.zip]

Archive with 3 entries (3 files):
- Supplementary video 1 (1).mp4
- Supplementary video 2 (1).mp4
- Supplementary video 3 (1).mp4
